# Supplementary material for: Vibrio Species in an Urban Tropical Estuary: Antimicrobial Susceptibility, Interaction with Environmental Parameters, and Possible Public Health Outcomes
Source: Microorganisms. 2021 May 7;9(5):1007. doi: 10.3390/microorganisms9051007 (PMC8151235; doi:10.3390/microorganisms9051007)
Supplement: Supplementary file 1 [file microorganisms-09-01007-s001.zip]

Archive with 4 entries (4 files):
- Fig. S1.tif
- Fig. S2.tif
- Tables S1, S2, S3.pdf
- Tables S4, S5, S6, S7.xlsx
