# Supplementary material for: Vibrio Species in an Urban Tropical Estuary: Antimicrobial Susceptibility, Interaction with Environmental Parameters, and Possible Public Health Outcomes
Source: Microorganisms. 2021 May 7;9(5):1007. doi: 10.3390/microorganisms9051007 (PMC8151235; doi:10.3390/microorganisms9051007)
Supplement: Supplementary file 1 [file microorganisms-09-01007-s001.zip › Tables S4, S5, S6, S7.xlsx]

## Sheet: Table S4
Table S4 - Environmental parameters in the Guanabara Bay. Values of environmental parameters measured in each sampling site (from subsurface as well as from bottom water samples) and in each sampling expedition in the Guanabara Bay, Rio de Janeiro, Brazil.
Sampling site*	Date	Latitute	Longitude	Year	Hour	Depth (m)	Tide´s height (m)	Tide' status	Weather condition	Cloud coverage	Air temperature (°C)	Water temperature (°C)	Salinity (S)	Total phosporus (µmol/L)	Total nitrogen (µmol/L)	Water transparency (Secchi m)	Chlorophyll (µg/L)	Pheophytin (µg/L)	Thermotolerant coliforms (MPN/100 mL)	Total coliforms (MPN/100 mL)	E. coli (MPN/100 mL)	Heterotrophic bacteria (CFU/mL)
B1S1	21.06.18	-22.928539	-43.147539	2018	08:07:00	1	0.9	ebb	overcast	1	21.7	CTD malfunction	35.03	1.33	23.68	2.9	4.01	2.35	330	330	230	128
B1F2		-22.928539	-43.147539	2018	08:07:00	20	0.9	ebb	overcast	1	21.7		35.25	1.27	18.21	2.9	3.74	1.87	230	230	230	73
B7S3		-22.877931	-43.166047	2018	08:32:00	1	0.9	ebb	overcast	1	21.0		32.80	3.55	82.87	2.4	11.36	6.89	110	170	40	56
B7F4		-22.877931	-43.166047	2018	08:32:00	20	0.9	ebb	overcast	1	21.0		35.08	1.14	19.08	2.4	1.83	2.69	< 18#	< 18	< 18	34
B34S5		-22.835935	-43.248184	2018	09:57:00	1	0.8	ebb	overcast	1	24.6		21.57	17.43	508.76	0.45	36.09	1.34	220000	280000	170000	89500
B34F6		-22.835935	-43.248184	2018	09:57:00	6	0.8	ebb	overcast	1	24.6		31.44	17.43	186.31	0.45	10.03	6.82	3500	9200	1700	3100
B1S	20.08.18	-22.928539	-43.147539	2018	08:06:00	1	0.7	flood	sunny	0.5	25.03	22.15	34.18	1.60	34.71	5.8	3.88	1.46	330	330	130	110
B1F		-22.928539	-43.147539	2018	08:06:00	20	0.7	flood	sunny	0.5	25.03	21.79	35.15	1.20	19.85	5.8	2.67	3.88	< 18	< 18	< 18	105
B7S		-22.877931	-43.166047	2018	08:37:00	1	0.7	flood	sunny	0.5	23.0	22.55	33.51	2.00	56.06	2.6	10.25	3.47	< 18	< 18	< 18	82
B7F		-22.877931	-43.166047	2018	08:37:00	20	0.7	flood	sunny	0.5	23.0	21.99	34.61	1.54	28.03	2.6	1.60	2.80	< 18	< 18	< 18	405
B34S		-22.835935	-43.248184	2018	10:14:00	1	0.8	stalled	sunny	0.5	29.1	23.37	21.06	28.17	588.66	0.6	68.17	4.81	160000	160000	92000	50000
B34F		-22.835935	-43.248184	2018	10:14:00	6	0.8	stalled	sunny	0.5	29.1	23.04	31.27	8.06	162.26	0.6	36.09	13.50	1700	1700	1700	465
B1S	03.09.18	-22.928539	-43.147539	2018	08:05:00	1	0.9	ebb	overcast	0.875	24.2	22.31	33.84	1.17	22.89	3.55	6.02	1.94	45	130	45	72
B1F		-22.928539	-43.147539	2018	08:05:00	20	0.9	ebb	overcast	0.875	24.2	22.13	34.17	1.20	18.60	3.55	4.95	1.51	< 18	< 18	< 18	71
B7S		-22.877931	-43.166047	2018	08:33:00	1	0.9	ebb	overcast	0.875	23.6	23.06	32.92	2.22	49.76	2.2	12.60	5.18	< 18	< 18	< 18	99
B7F		-22.877931	-43.166047	2018	08:33:00	20	0.9	ebb	overcast	0.875	23.6	21.76	34.15	1.34	20.21	2.2	2.54	2.79	20	20	< 18	73
B34S		-22.835935	-43.248184	2018	10:06:00	1	0.8	ebb	overcast	0.875	24.8	24.79	28.0	14.14	297.76	0.8	106.92	24.06	260	260	210	4100
B34F		-22.835935	-43.248184	2018	10:06:00	6	0.8	ebb	overcast	0.875	24.8	24.14	31.55	5.99	139.81	0.8	15.37	12.23	1700	3500	1700	1485
B1S	02.10.2018	-22.928539	-43.147539	2018	08:02:00	1	0.9	ebb	sunny	0/8	28.8	CTD malfunction	33.32	2.10	37.79	2.4	18.58	4.07	< 18	< 18	< 18	95000
B1F		-22.928539	-43.147539	2018	08:02:00	20	0.9	ebb	sunny	0/8	28.8		35.17	1.95	21.47	2.4	6.95	4.75	< 18	< 18	< 18	244500
B7S		-22.877931	-43.166047	2018	08:34:00	1	0.8	stalled	sunny	0/8	29.0		30.17	7.92	150.35	0.9	94.27	10.64	790	790	790	4350
B7F		-22.877931	-43.166047	2018	08:34:00	20	0.8	stalled	sunny	0/8	29.0		35.04	1.82	21.0	0.9	6.95	4.28	45	45	45	82500
B34S		-22.835935	-43.248184	2018	10:04:00	1	0.8	stalled	sunny	0/8	31.8		20.63	24.76	510.0	0.6	223.20	14.44	7900	35000	3500	360000
B34F		-22.835935	-43.248184	2018	10:04:00	6	0.8	stalled	sunny	0/8	31.8		31.64	7.29	427.86	0.6	14.71	18.51	< 18	< 18	< 18	15150
B1S	28.11.2018	-22.928539	-43.147539	2018	08:01:00	1	0.9	ebb	sunny	0.5	26.0	19.74	34.20	0.89	20.86	4.3	6.95	2.41	49	130	33	172
B1F		-22.928539	-43.147539	2018	08:01:00	20	0.9	ebb	sunny	0.5	26.0	19.63	34.59	0.75	16.73	4.3	4.35	2.13	< 18	46	< 18	322
B7S		-22.877931	-43.166047	2018	08:32:00	1	0.9	ebb	sunny	0.5	27.0	22.49	31.40	0.89	22.35	1.5	21.94	5.56	< 18	< 18	< 18	355
B7F		-22.877931	-43.166047	2018	08:32:00	20	0.9	ebb	sunny	0.5	27.0	18.4	34.37	0.89	27.78	1.5	3.68	2.28	< 18	< 18	< 18	175
B34S		-22.835935	-43.248184	2018	10:02:00	1	0.8	ebb	sunny	0.5	29.0	24.18	27.68	7.89	197.21	0.9	22.72	6.64	49000	70000	35000	180000
B34F		-22.835935	-43.248184	2018	10:02:00	6	0.8	ebb	sunny	0.5	29.0	22.64	30.59	4.59	108.93	0.9	7.02	7.49	9200	9200	1700	4500
B1S	11.12.2018	-22.928539	-43.147539	2018	08:08:00	1	0.9	ebb	sunny	0/8	28.5	23.19	32.72	2.14	37.49	1.6	28.07	4.78	700	700	130	191
B1F		-22.928539	-43.147539	2018	08:08:00	20	0.9	ebb	sunny	0/8	28.5	20.71	35.0	1.01	13.89	1.6	3.61	2.66	< 18	< 18	< 18	84
B7S		-22.877931	-43.166047	2018	08:58:00	1	0.8	ebb	sunny	0/8	28.5	24.54	30.28	1.43	26.58	0.6	193.13	19.25	1600	1600	920	515
B7F		-22.877931	-43.166047	2018	08:58:00	20	0.8	ebb	sunny	0/8	28.5	22.14	34.33	7.04	145.28	0.6	2.05	5.35	< 18	< 18	< 18	60
B34S		-22.835935	-43.248184	2018	10:04:00	1	0.6	ebb	sunny	0/8	29.5	26.24	21.54	16.16	396.73	0.4	310.07	22.05	9200	16000	9200	8150
B34F		-22.835935	-43.248184	2018	10:04:00	6	0.6	ebb	sunny	0/8	29.5	25.1	28.82	7.16	189.96	0.4	78.19	24.73	460	1700	460	520
B1S	15.01.2019	-22.928539	-43.147539	2019	08:27:00	1	0.9	stalled/ebb	sunny	0.125	31.8	25.56	32.22	2.39	31.62	1.4	24.06	4.82	33	33	< 18	59
B1F		-22.928539	-43.147539	2019	08:27:00	20	0.9	stalled/ebb	sunny	0.125	31.8	16.8	35.25	0.98	13.59	1.4	5.66	3.50	18	< 18	< 18	< 18
B7S		-22.877931	-43.166047	2019	08:56:00	1	0.9	stalled/ebb	sunny	0.125	30.0	27.2	31.20	1.58	19.22	1.5	18.75	4.47	< 18	< 18	< 18	56
B7F		-22.877931	-43.166047	2019	08:56:00	20	0.9	stalled/ebb	sunny	0.125	30.0	17.3	34.85	2.27	33.84	1.5	1.08	2.85	< 18	< 18	< 18	< 18
B34S		-22.835935	-43.248184	2019	10:30:00	1	0.9	stalled/ebb	sunny	0.125	33.5	30.3	20.43	22.89	481.42	0.8	256.61	41.0	5400	5400	5400	39500
B34F		-22.835935	-43.248184	2019	10:30:00	6	0.9	stalled/ebb	sunny	0.125	33.5	27.5	29.80	8.75	160.0	0.8	49.45	18.38	1700	1700	1700	4150
B1S	12.02.2019	-22.928539	-43.147539	2019	08:08:00	1	0.9	ebb	overcast	0.5	29.0	22.6	31.79	2.74	30.52	1.75	21.84	7.17	< 18	20	< 18	110
B1F		-22.928539	-43.147539	2019	08:08:00	20	0.9	ebb	overcast	0.5	29.0	18.3	35.73	0.91	8.84	1.75	2.07	2.60	45	45	45	86
B7S		-22.877931	-43.166047	2019	08:48:00	1	0.9	ebb	overcast	0.5	29.0	28.6	31.10	2.82	32.26	1.3	34.47	10.32	< 18	< 18	< 18	162
B7F		-22.877931	-43.166047	2019	08:48:00	20	0.9	ebb	overcast	0.5	29.0	18.4	35.10	1.07	9.73	1.3	1.51	2.48	20	20	20	68
B34S		-22.835935	-43.248184	2019	10:14:00	1	0.8	ebb	sunny	0.25	31.5	31.0	20.82	14.0	365.89	1.05	105.99	48.18	35000	35000	17000	16950
B34F		-22.835935	-43.248184	2019	10:14:00	6	0.8	ebb	sunny	0.25	31.5	30.0	31.03	6.43	102.36	1.05	27.37	28.44	130	170	130	4350
B1S	28.03.2019	-22.928539	-43.147539	2019	08:01:00	1	0.8	ebb	overcast	1	26.0	27.22	31.98	1.74	37.26	2.5	13.64	6.39	45	78	45	42
B1F		-22.928539	-43.147539	2019	08:01:00	20	0.8	ebb	overcast	1	26.0	26.5	34.32	0.8	16.17	2.5	5.22	3.40	< 18	< 18	< 18	61
B7S		-22.877931	-43.166047	2019	08:29:00	1	0.75	ebb	overcast	1	27.5	27.6	30.76	2.54	46.10	2.05	18.38	9.93	< 18	< 18	< 18	505
B7F		-22.877931	-43.166047	2019	08:29:00	20	0.75	ebb	overcast	1	27.5	26.0	34.41	1.05	19.32	2.05	3.21	2.97	110	170	110	41
B34S		-22.835935	-43.248184	2019	09:53:00	1	0.65	ebb	sunny	0.5	29.5	28.8	20.97	17.71	327.99	0.8	192.46	19.91	3400	16000	2700	52000
B34F		-22.835935	-43.248184	2019	09:53:00	6	0.65	ebb	sunny	0.5	29.5	28.8	27.17	7.72	159.16	0.8	30.07	18.11	240	1600	240	1285
B1S	12.04.2019	-22.928539	-43.147539	2019	08:06:00	1	0.7	ebb	sunny	0/8	27.5	26.6	30.08	2.10	44.53	2.05	11.76	2.46	330	9200	330	365
B1F		-22.928539	-43.147539	2019	08:06:00	20	0.7	ebb	sunny	0/8	27.5	26.7	33.94	0.82	15.33	2.05	1.07	1.92	45	140	20	47
B7S		-22.877931	-43.166047	2019	08:35:00	1	0.7	ebb	sunny	0/8	27.5	26.8	26.28	3.39	65.75	1.6	29.40	4.28	78	460	20	1365
B7F		-22.877931	-43.166047	2019	08:35:00	20	0.7	ebb	sunny	0/8	27.5	26.2	33.01	1.94	30.52	1.6	0.94	3.10	68	140	68	110
B34S		-22.835935	-43.248184	2019	10:00:00	1	0.6	ebb	sunny	0/8	28.5	27.8	12.61	20.31	364.27	0.8	65.49	0.94	920000	920000	920000	1360000
B34F		-22.835935	-43.248184	2019	10:00:00	6	0.6	ebb	sunny	0/8	28.5	27.3	28.67	6.31	91.86	0.8	11.36	4.55	9300	22000	3300	850000
B1S	27.05.2019	-22.928539	-43.147539	2019	08:04:00	1	0.8	stalled/ebb	sunny	0.625	25.3	25.0	33.70	1.25	32.40	4.1	7.48	1.68	78	330	78	75
B1F		-22.928539	-43.147539	2019	08:04:00	20	0.8	stalled/ebb	sunny	0.625	25.3	25.0	34.13	1.21	25.06	4.1	4.54	2.0	< 18	< 18	< 18	35
B7S		-22.877931	-43.166047	2019	08:35:00	1	0.8	stalled/ebb	sunny	0.625	24.9	25.0	31.78	2.03	45.43	2.1	26.06	6.22	< 18	< 18	< 18	80
B7F		-22.877931	-43.166047	2019	08:35:00	20	0.8	stalled/ebb	sunny	0.625	24.9	25.0	34.15	1.13	23.44	2.1	1.40	2.47	< 18	20	< 18	26
B34S		-22.835935	-43.248184	2019	10:04:00	1	0.8	stalled/ebb	sunny	0.625	26.7	26.0	25.68	17.95	321.05	0.9	62.82	4.55	110000	350000	27000	105500
B34F		-22.835935	-43.248184	2019	10:04:00	6	0.8	stalled/ebb	sunny	0.625	26.7	25.5	31.68	5.11	90.63	0.9	19.38	7.29	1400	22000	1400	4700
*Water samples analyzed from locations in the Guanabara Bay: 1 Site 1 subsurface, 2 Site 1 bottom, 3 Site 7 subsurface, 4 Site 7 bottom , 5 Site 34 subsurface, 6 Site 34 bottom. # Bacterial counts not detected (< 1.8 x 101).

## Sheet: Table S5
Table S5 - Pearson's correlation. Total of isolated Vibrio spp. its correlations with environmental parameters in each sampling site in the Guanabara Bay.
Environmental parameters	Pearson's coefficient/ p-value	Sampling sites
		B1S1	B1F2	B7S3	B7F4	B34S5	B34F6
		CFU/mL
Air Temperature	Pearson's coefficient	-0.089	0.471	0.597	0.435	-0.407	0.341
	p-value (two-tailed)	0.795	0.144	0.053	0.181	0.214	0.305
	N#	11	11	11	11	11	11
Water Temperature	Pearson's coefficient	-0.663	-0.125	-0.077	0.35	0.177	0.43
	p-value (two-tailed)	0.052	0.749	0.844	0.356	0.648	0.248
	N	9	9	9	9	9	9
Salinity	Pearson's coefficient	0.284	0.442	-.652*	-0.463	-0.092	-0.129
	p-value (two-tailed)	0.397	0.173	0.03	0.152	0.787	0.706
	N	11	11	11	11	11	11
Total phosporus	Pearson's coefficient	-0.391	-0.21	0.017	-0.067	0.089	-0.346
	p-value (two-tailed)	0.235	0.535	0.961	0.844	0.795	0.298
	N	11	11	11	11	11	11
Total nitrogen	Pearson's coefficient	-0.494	-.698*	-0.044	-0.114	-0.045	-0.355
	p-value (two-tailed)	0.123	0.017	0.897	0.739	0.895	0.284
	N	11	11	11	11	11	11
Transparency	Pearson's coefficient	0.218	-.764**	-0.102	-0.135	0.101	0.491
	p-value (two-tailed)	0.52	0.006	0.765	0.692	0.768	0.125
	N	11	11	11	11	11	11
Chlorophyll	Pearson's coefficient	-0.145	-0.129	.656*	-0.318	-0.301	0.261
	p-value (two-tailed)	0.67	0.705	0.028	0.34	0.369	0.438
	N	11	11	11	11	11	11
Pheophytin	Pearson's coefficient	-0.173	0.212	0.431	-0.088	-0.363	0.596
	p-value (two-tailed)	0.611	0.532	0.186	0.796	0.272	0.053
	N	11	11	11	11	11	11
Thermotolerant coliforms	Pearson's coefficient	0.095	0.094	.619*	.645*	0.222	-0.163
	p-value (two-tailed)	0.78	0.783	0.042	0.032	0.512	0.633
	N	11	11	11	11	11	11
Total coliforms	Pearson's coefficient	-0.052	0.035	.695*	.765**	0.366	-0.189
	p-value (two-tailed)	0.879	0.919	0.018	0.006	0.269	0.578
	N	11	11	11	11	11	11
E.coli	Pearson's coefficient	-0.008	0.104	0.578	.648*	0.174	-0.503
	p-value (two-tailed)	0.981	0.761	0.062	0.031	0.609	0.115
	N	11	11	11	11	11	11
Heterotrophic bacteria	Pearson's coefficient	-0.224	0.011	0.381	-0.238	0.085	-0.27
	p-value (two-tailed)	0.508	0.974	0.247	0.482	0.803	0.423
	N	11	11	11	11	11	11
1 Site 1 subsurface, 2 Site 1 bottom, 3 Site 7 subsurface, 4 Site 7 bottom , 5 Site 34 subsurface, 6 Site 34 bottom. #N indicates the number of varibles analyzed * indicates a significant correlation at the 0.05 level. ** indicates a significant correlation at the 0.01 level.

## Sheet: Table S6
Table S6 - Pearson's correlation. Non-susceptible Vibrio spp. and their correlations with environmental parameters in each sampling expedition in the Guanabara Bay.
Environmental parameters	Pearson's coefficient/ p-value	Sampling Expeditions
		2018						2019
		June	August	September	October	November	December	January	February	March	April	May
Air Temperature	Pearson's coefficient	0.325	.837*	.a2	-0.283	-0.512	0.221	-0.542	-0.612	0.331	-0.442	.820*
	p-value (two-tailed)	0.529	0.038	.	0.587	0.299	0.674	0.266	0.196	0.522	0.381	0.046
	N1	6	6	6	6	6	6	6	6	6	6	6
Water Temperature	Pearson's coefficient	.a	0.789	.a	.a	-0.263	0.234	-.840*	-0.693	-0.28	-0.605	.956**
	p-value (two-tailed)	.	0.062	.	.	0.614	0.655	0.036	0.127	0.591	0.203	0.003
	N	0	6	6	0	6	6	6	6	6	6	6
Salinity	Pearson's coefficient	-0.524	-.867*	.a	-0.074	0.347	0.116	0.663	.880*	-0.015	0.301	-.878*
	p-value (two-tailed)	0.286	0.025	.	0.889	0.501	0.826	0.151	0.021	0.977	0.561	0.021
	N	6	6	6	6	6	6	6	6	6	6	6
Total phosporus	Pearson's coefficient	0.225	.865*	.a	0.016	-0.355	-0.194	-0.517	-.830*	0.163	-0.222	.961**
	p-value (two-tailed)	0.668	0.026	.	0.977	0.49	0.713	0.293	0.041	0.758	0.673	0.002
	N	6	6	6	6	6	6	6	6	6	6	6
Total nitrogen	Pearson's coefficient	0.51	.862*	.a	-0.099	-0.364	-0.15	-0.507	-.814*	0.151	-0.201	.955**
	p-value (two-tailed)	0.301	0.027	.	0.852	0.478	0.777	0.305	0.049	0.776	0.703	0.003
	N	6	6	6	6	6	6	6	6	6	6	6
Transparency	Pearson's coefficient	-0.162	-0.459	.a	-0.227	0.591	-0.139	-0.353	0.698	-0.251	0.413	-0.558
	p-value (two-tailed)	0.76	0.359	.	0.665	0.216	0.793	0.493	0.123	0.631	0.416	0.25
	N	6	6	6	6	6	6	6	6	6	6	6
Chlorophyll	Pearson's coefficient	0.538	.866*	.a	0.19	-0.113	-0.319	-0.512	-.852*	0.18	-0.328	.817*
	p-value (two-tailed)	0.271	0.026	.	0.718	0.831	0.538	0.299	0.031	0.733	0.526	0.047
	N	6	6	6	6	6	6	6	6	6	6	6
Pheophytin	Pearson's coefficient	-0.559	0.263	.a	0.096	-0.366	0.283	-0.583	-0.791	-0.077	-0.375	0.152
	p-value (two-tailed)	0.249	0.615	.	0.857	0.475	0.587	0.225	0.061	0.884	0.464	0.774
	N	6	6	6	6	6	6	6	6	6	6	6
Thermotolerant coliforms	Pearson's coefficient	0.63	0.804	.a	-0.104	-0.296	-0.458	-0.533	-0.775	0.259	-0.075	.936**
	p-value (two-tailed)	0.18	0.054	.	0.844	0.569	0.361	0.276	0.07	0.621	0.888	0.006
	N	6	6	6	6	6	6	6	6	6	6	6
Total coliforms	Pearson's coefficient	0.626	0.804	.a	-0.179	-0.281	-0.417	-0.533	-0.775	0.242	-0.079	.948**
	p-value (two-tailed)	0.183	0.054	.	0.735	0.59	0.411	0.276	0.07	0.645	0.882	0.004
	N	6	6	6	6	6	6	6	6	6	6	6
E. coli	Pearson's coefficient	0.631	0.807	.a	0.021	-0.258	-0.467	-0.533	-0.775	0.264	-0.071	.946**
	p-value (two-tailed)	0.179	0.052	.	0.969	0.621	0.35	0.276	0.07	0.614	0.893	0.004
	N	6	6	6	6	6	6	6	6	6	6	6
Heterotrophic bacteria	Pearson's coefficient	0.626	0.801	.a	-0.451	-0.252	-0.456	-0.449	-0.79	0.234	-0.352	.944**
	p-value (two-tailed)	0.183	0.055	.	0.369	0.63	0.363	0.371	0.061	0.655	0.494	0.005
	N	6	6	6	6	6	6	6	6	6	6	6
1 indicates the number of varibles analyzed. 2 indicates that it was not possible to establish a correlation on account of the fact that at least one of the variables is constant. * indicates a significant correlation at the 0.05 level. ** indicates a significant correlation at the 0.01 level.

## Sheet: Table S7
Table S7 - Pearson's correlation. Non-susceptible Vibrio spp. and their correlation with environmental parameters in each sampling site in the Guanabara Bay.
Environmental parameters	Pearson's coefficient/ p-value	Sampling sites
		B1S1	B1F2	B7S3	B7F4	B34S5	B34F6
		CFU/mL
Air Temperature	Pearson's coefficient	- .105	.438	.524	.312	-.360	.030
	p-value (two-tailed)	.760	.178	.098	.350	.277	.930
	N#	11	11	11	11	11	11
Water Temperature	Pearson's coefficient	-.547	-.005	-.034	.529	-.085	.128
	p-value (two-tailed)	.128	.989	.931	.143	.827	.744
	N	9	9	9	9	9	9
Salinity	Pearson's coefficient	.171	.090	-.152	-.267	.045	-.399
	p-value (two-tailed)	.615	.794	.655	.428	.895	.224
	N	11	11	11	11	11	11
Total phosporus	Pearson's coefficient	-.358	-.419	.211	-.069	.156	-.209
	p-value (two-tailed)	.279	.199	.533	.839	.647	.537
	N	11	11	11	11	11	11
Total nitrogen	Pearson's coefficient	-.357	-.488	.077	-0.65	-.035	-.152
	p-value (two-tailed)	.281	.128	.821	.849	.918	.656
	N	11	11	11	11	11	11
Transparency	Pearson's coefficient	.181	-.437	-.363	.062	.081	-.175
	p-value (two-tailed)	.595	.179	.272	.856	.813	.607
	N	11	11	11	11	11	11
Chlorophyll	Pearson's coefficient	-.161	-.329	.621*	-0.81	-.279	.666*
	p-value (two-tailed)	.637	.323	.041	.812	.406	.025
	N	11	11	11	11	11	11
Pheophytin	Pearson's coefficient	-.267	-.067	.628*	-.022	-.431	.428
	p-value (two-tailed)	.428	.846	.039	.948	.186	.190
	N	11	11	11	11	11	11
Thermotolerant coliforms	Pearson's coefficient	.233	-.119	.567	.539	.031	-.393
	p-value (two-tailed)	.490	.727	.069	.087	.929	.231
	N	11	11	11	11	11	11
Total coliforms	Pearson's coefficient	.165	-.062	.504	.846**	.245	-.061
	p-value (two-tailed)	.629	.857	.114	.001	.467	.860
	N	11	11	11	11	11	11
E.coli	Pearson's coefficient	.223	-.166	.615*	.834**	-.009	-.472
	p-value (two-tailed)	.510	.626	.044	0.00142321	.980	.142
	N	11	11	11	11	11	11
Heterotrophic bacteria	Pearson's coefficient	-.314	-.264	.383	-.204	-.072	-.258
	p-value (two-tailed)	.347	.434	.275	.548	.834	.444
	N	11	11	10	11	11	11
1 Site 1 subsurface, 2 Site 1 bottom, 3 Site 7 subsurface, 4 Site 7 bottom , 5 Site 34 subsurface, 6 Site 34 bottom. #N indicates the number of varibles analyzed * indicates a significant correlation at the 0.05 level. ** indicates a significant correlation at the 0.01 level.
